# Supplementary material for: A unique inhibitor conformation selectively targets the DNA polymerase PolC of Gram-positive priority pathogens
Source: Nat Commun. 2025 Nov 6;16:9784. doi: 10.1038/s41467-025-65324-8 (PMC12592400; doi:10.1038/s41467-025-65324-8)
Supplement: Supplementary file 6 — Source Data [file 41467_2025_65324_MOESM6_ESM.xlsx]

## Sheet: Figure 1c
Figure 1c	MIC distribution - source data
	MIC [mg/L]	Number of compounds at given MIC per strain
		VRE	Efa	MRSA	Sau	PRSP	Eco
	0.5	1	0	0	0	0	0
	1	11	0	4	3	6	0
	2	19	5	19	18	14	0
	4	10	23	12	11	20	0
	8	5	14	5	9	5	0
	16	0	0	0	0	0	0
	32	0	1	0	0	0	0
	64	0	3	2	2	0	46

## Sheet: Figure 1d
Figure 1d	Gel-based polymerase and exonuclease assay - source data: image of entire gel (same as for Supplementary Figure 1a)

## Sheet: Figure 1e
Figure 1e	IC50 determination from real-time primer extension assay - source data: The rate of activity was determined by calculating the slope of fluorescence intensity change (converted to a positive value) over time (in seconds).
ACX [uM]	IBZ			ACX-671			ACX-644			ACX-763			ACX-801
	Replicate 1	Replicate 2	Replicate 3	Replicate 1	Replicate 2	Replicate 3	Replicate 1	Replicate 2	Replicate 3	Replicate 1	Replicate 2	Replicate 3	Replicate 1	Replicate 2	Replicate 3
0	29.3334	26.9832	21.3827	25.2577	21.2427	18.2084	28.666	25.2558	22.027	24.7676	24.3729	19.6045	21.5022	21.6651	19.0132
2.5	31.9306	18.7192	16.1654	22.8333	21.6861	16.1865	27.5361	22.3659	18.8949	25.524	22.8597	19.7316	16.9056	13.9125	11.9277
4	28.5781	16.5042	13.9725	26.2216	20.9974	20.4281	26.1757	21.525	19.3075	24.9294	18.6236	20.1385	13.7447	8.75797	10.0051
5.75	24.9213	15.1498	11.4885	23.8543	22.2196	16.3125	25.4375	24.6601	19.5797	25.2602	19.7209	18.2824	8.53924	6.75658	7.44739
8.75	19.5539	9.8821	9.11516	22.3298	20.8675	18.9705	23.0553	24.3391	19.1329	25.6807	23.7629	20.85	6.9162	3.42474	4.78497
12.5	18.387	12.7655	8.25675	24.0271	21.7767	19.5349	25.0859	21.9632	17.3059	29.8272	21.7345	19.3141	9.54612	6.38397	6.30884
20	15.8723	8.24138	4.7341	25.4277	18.6875	16.2431	23.9383	19.1733	16.3421	27.0689	21.7481	17.6922	3.88785	3.98358	3.80662
30	9.09669	5.53698	3.65296	25.636	22.0297	20.3696	19.2175	17.6087	11.1542	28.2549	20.5584	16.0505	1.19747	2.46838	1.1956
45	6.83428	2.94199	1.57069	26.7053	21.4328	17.5738	17.1573	13.1547	10.9233	29.7186	19.4195	17.6272	0.391812	-0.110279	-1.49325
67.5	4.68976	1.70292	-0.347605	26.9885	21.3066	17.7345	12.3353	8.52792	7.47343	25.9571	15.1064	15.8577	-0.534364	-0.607274	-2.33489
100	-0.887892	-0.439024	1.4061	25.9872	16.7438	14.8417	10.6895	8.91394	1.50013	24.4755	14.9474	15.9304	-1.05601	-0.880401	-1.00279
only DNA	0	0.161977	-3.35035	-2.85009	-1.50505	-1.89895	-1.12491	-1.18336	-3.95749	-1.11298	-2.10976	-3.12792	-3.49033	-2.29312	-2.49983

## Sheet: Figure 1f
Figure 1f	IC50 determination from real-time primer extension assay - source data: The rate of activity was determined by calculating the slope of fluorescence intensity change (converted to a positive value) over time (in seconds).
	ACX [uM]	E. faecium DnaE						E. coli PolIIIα
		ACX-801			IBZ			ACX-801			IBZ
		Replicate 1	Replicate 2	Replicate 3	Replicate 1	Replicate 2	Replicate 3	Replicate 1	Replicate 2	Replicate 3	Replicate 1	Replicate 2	Replicate 3
	0	41.7	38.24	38.67	46.66	45.04	42.48	12.34	10.5	8.66	15.35	15.79	14.89
	2.5	49.49	44.42	49.3	49.81	49.14	50.93	12.36	15.4	16.28	18.23	16.49	13.56
	4	51.28	51.39	45.31	37.63	41.58	39.09	16.46	16.72	16.63	15.88	17.88	15.01
	12.5	48.44	47.33	48	40.86	43.09	37.16	17.09	17.23	21.05	25.01	21.05	24.72
	20	47.8	51.24	47.79	38.55	37.66	36.01	17.4	19.96	17.93	29.27	21.94	23.47
	30	50.3	47.92	46.91	35.71	37.16	30.73	16.74	17.45	18.46	26.64	21.8	26.23
	45	47.89	46.12	47.41	28.34	28.4	27.5	14.48	13.65	13.78	27.81	27.59	29.98
	67.5	46.49	39.67	47.44	18.3	24.37	21.14	17.28	12.57	17.13	28.52	30.72	23.56
	100	45.52	39.21	38.09	19.91	17.84	14.24	13.26	12.61	15.16	31.39	35.77	26.7
	only DNA	-7.86	-9.63	-6.91	-7.59	-6.11	-9.04	-5.63	-6.55	-2.57	-8.14	-8.69	-10.98

## Sheet: Figure 4b
Figure4b	IC50 determination from real-time primer extension assay - source data: The rate of activity was determined by calculating the slope of fluorescence intensity change (converted to a positive value) over time (in seconds).
	ACX [uM]	F1267L						F1267S						PolC (Exonull)
		IBZ			ACX-801			IBZ			ACX-801			IBZ			ACX-801
		Replicate 1	Replicate 2	Replicate 3	Replicate 1	Replicate 2	Replicate 3	Replicate 1	Replicate 2	Replicate 3	Replicate 1	Replicate 2	Replicate 3	Replicate 1	Replicate 2	Replicate 3	Replicate 1	Replicate 2	Replicate 3
	0	32.4708	30.5923	33.9647	34.0867	31.7901	33.5762	29.7644	34.1738	32.0383	35.4024	32.4255	32.5087	39.4142	39.8001	43.0701	39.7217	39.0588	41.1577
	1	34.7474	32.8057	32.2008	32.6655	32.7861	29.8489	29.75	31.6812	29.0483	29.4625	29.7796	30.6742	34.4747	33.8759	33.5536	39.9355	45.3253	41.9194
	1.75	31.9142	28.2108	31.6973	29.0379	30.9983	29.4242	28.9085	29.4521	29.9961	30.8375	30.1995	30.4368	31.8423	30.8384	31.8197	37.2038	42.3467	40.1751
	2.5	28.3515	29.5753	27.9072	28.0662	28.0549	24.5584	26.5244	27.2809	26.8811	31.5867	32.7125	27.4199	23.551	27.409	24.2535	36.3249	36.1346	38.0941
	4	28.2291	29.1185	29.037	29.6398	27.7108	30.0562	29.8184	29.5383	31.2017	31.3907	30.4909	33.1189	19.2587	20.4251	19.2805	30.8179	32.517	32.0283
	5.75	29.8554	26.159	30.3619	28.5231	26.4447	28.8236	26.5963	28.243	29.2587	30.3632	30.7348	31.3606	12.6603	13.8132	14.2491	23.3576	22.7465	23.0213
	8.8	26.3454	29.9578	27.8188	26.7304	28.0126	26.2217	30.0784	32.4281	25.6485	31.4077	31.2827	30.7997	8.94904	8.11672	9.86847	23.5845	23.2587	21.3406
	20	26.8118	29.3463	26.3428	25.314	26.0183	26.8924	27.1407	31.2021	30.875	28.628	27.7918	27.8362	3.97648	3.70209	2.81969	11.8005	10.706	11.9094
	30	27.3985	27.8301	27.091	26.3075	26.6611	24.9743	27.3855	27.4652	28.9682	22.7666	24.3628	24.1376	0.156359	-1.51132	2.80618	6.71124	7.00479	4.89416
	45	25.1476	26.5187	24.8393	25.409	27.4891	23.8476	29.8497	28.0405	31.5993	18.0488	19.142	15.4125	-1.53746	0.807491	0.638937	2.16855	3.64895	0.300958
	67.5	23.8123	26.5048	24.77	23.7112	23.2888	25.7905	32.0636	30.5	28.9647	14.6459	12.2304	15.3545	-2.09451	-5.06402	-1.77221	2.41463	0.226916	0.508275
	100	24.8711	23.0266	25.8179	23.9956	24.8528	21.4699	28.5775	28.1655	29.3105	10.4665	12.0283	13.3737	-3.90418	-3.17901	-1.68946	-4.34625	-0.432927	-0.0135017
	150	23.2178	23.3628	23.3389	21.4813	23.838	21.2047	24.946	25.872	27.2465	4.28136	10.7003	9.83232	-3.96037	-3.15505	-2.52178	-2.71124	-3.37892	-2.32709
	225	19.1298	24.3132	22.0074	20.5745	22.2679	23.838	21.9429	22.8489	28.0213	6.05401	6.23214	5.02962	-6.85061	-2.67378	-4.27308	-6.13284	-1.67857	-1.13328
	only DNA	-7.36237	-7.1372	-8.04355	-9.0331	-8.39155	-7.68423	-6.0196	-7.18728	-7.8297	-6.2034	-10.5118	-9.17378	-10.2679	-9.19991	-8.81228	-9.31402	-8.23127	-8.91463

## Sheet: Figure 4c
Figure 1d	C. difficile susceptibility assay

## Sheet: Figure 4d
Figure4d	Real-time primer extension assay - source data: raw fluorescence intensity
	Time [min]	0nM (only DNA)			PolC-Exo			PolC-F>L			PolC-F>S			PolC-A>T
		Replicate 1	Replicate 2	Replicate 3	Replicate 1	Replicate 2	Replicate 3	Replicate 1	Replicate 2	Replicate 3	Replicate 1	Replicate 2	Replicate 3	Replicate 1	Replicate 2	Replicate 3
	0	211057	204483	203773	189273	189669	182676	198404	189617	198001	186552	182283	187009	209555	203421	204206
	0.5	210026	204260	203137	186182	185807	180138	193882	186885	194013	183179	179008	183306	208092	202071	203369
	1.1	209455	204245	203278	183650	182543	177802	189276	183909	190952	180753	176851	180325	207561	201388	203081
	1.6	209549	204141	203404	181178	179812	175903	186279	181650	188480	179053	174587	178241	207751	201237	203109
	2.1	208974	204274	203387	179216	177682	174624	184229	180158	186814	177280	172945	176299	207584	200800	202766
	2.7	208311	204574	203031	177387	175750	173297	182004	178021	184995	175182	171030	174259	207235	200517	202454
	3.2	208702	204406	203184	175719	173929	171516	180286	176941	183360	174317	169958	172971	206955	200369	201495
	3.7	208416	205002	203810	174212	172270	170268	178713	175769	182008	172879	168464	171299	206873	200338	201816
	4.3	208544	204761	203287	173025	171143	169256	177176	174365	180815	171656	167414	169812	206798	200048	201960
	4.8	208204	205023	203552	171280	169860	168176	176374	173674	179931	170536	166178	168966	206343	200085	201945
	5.3	208617	204543	203271	170135	168507	167011	175648	172341	178736	169558	165015	167643	206054	199445	201433
	5.9	208211	204433	203504	169091	167411	165943	174160	171764	177620	168374	164126	166748	205959	199678	201503
	6.4	208223	204907	203423	168027	166186	165006	173484	170826	176975	167309	163023	166025	205867	199560	200963
	6.9	208089	205023	203129	166923	165531	164022	172406	170220	176260	166235	162345	164977	206143	199511	200904
	7.5	208053	204517	203684	165940	164555	163545	171569	169006	175347	165485	161857	164471	206008	199297	201159
	8	208331	204153	203649	164766	163911	162292	170947	168614	174523	165116	161366	163198	206133	199238	200618
	8.5	208278	205059	203740	163999	163004	161413	169987	167692	173862	163939	160328	162517	205699	199291	200281
	9.1	208300	204523	203426	163290	162163	160705	169495	167433	173155	163411	159740	161658	205383	198627	200451
	9.6	208172	204601	203621	162484	161335	159760	168602	166529	172448	162935	159037	160862	205100	198642	200129
	10.1	208004	204539	203763	161894	160929	159184	168112	166115	171643	162284	158311	160527	205377	198931	200079
	10.7	207836	204659	203356	160765	159855	158447	167142	165129	171157	161496	157691	159963	205218	198640	200237
	11.2	208371	204333	203767	160647	159246	157704	166764	165214	170506	160944	157310	159362	205071	198304	199921
	11.7	208193	204600	204060	159664	158809	156861	166040	164359	170220	160137	156759	158865	205379	197872	199680
	12.3	208498	204776	203790	159149	158239	156461	165539	163847	169179	159859	155850	157961	204974	198037	199568
	12.8	208236	204669	203441	157782	157060	155545	164946	163004	168569	159177	155542	157689	204468	197477	199405
	13.3	208429	204046	203488	157894	157147	154920	164295	162270	167968	158709	155120	157247	204571	197551	199368
	13.9	207949	204373	203393	157060	155971	154283	163817	161753	167242	158312	154687	156221	204543	197876	199360
	14.4	207987	204799	203196	156594	155550	153834	163157	161248	166834	157630	154291	156110	204199	197162	198943
	14.9	208046	204254	203442	155762	154970	153044	162708	160461	166251	157236	153629	155405	203890	197588	199064
	15.5	207218	204257	203834	154866	154238	152389	161993	160177	165730	156892	153356	155076	204255	197551	198696
	16	208098	204566	203571	154584	153740	151938	161551	159504	165244	156385	152840	154387	204109	197404	199058
	16.5	208061	204477	203594	154074	153075	151338	161184	158923	164929	156301	152457	154116	203898	197088	198364
	17.1	208131	204805	203592	153173	152684	150915	160451	158374	164310	155378	151604	153802	203947	197218	198677
	17.6	208210	204424	203085	152719	151860	150217	159711	157623	163606	155455	151525	152990	203549	196741	198330
	18.1	208120	204268	203573	152150	151567	149569	159357	157577	163257	154495	150887	152779	203666	196703	198217
	18.7	208111	204886	203767	151947	151083	149342	158886	156637	162761	154523	150540	152515	203911	196515	198061
	19.2	208169	204289	203560	151403	150853	148620	157955	156445	162255	154210	150120	151981	203504	196439	198019
	19.7	207978	203910	203169	150842	149790	148029	157512	155586	161708	153524	149629	151816	203204	196490	197766
	20.3	208177	204264	203774	150209	149391	147771	157454	154972	161057	153164	149221	151164	203289	196521	197934
	20.8	208374	204275	203567	149965	149197	147460	156753	154475	160789	153102	148800	151011	202947	196351	197479
	21.3	208297	204421	203943	149412	148500	146866	156195	154187	160308	152241	148344	150691	203089	196181	197429
	21.9	208384	204738	203716	148935	147878	146492	156015	153597	159693	151853	148179	150056	202895	195939	197289
	22.4	208545	204660	203678	148448	147650	145699	155149	153142	159309	151655	147596	149863	202825	196192	197784
	22.9	208255	204324	203789	147693	147157	145359	154740	152716	158687	151210	147178	149463	202713	196130	197316
	23.5	208135	204412	203759	147384	146595	145107	154309	152089	158517	151040	146945	148889	202459	195959	196894
	24	207920	204653	203650	146717	146151	144267	153676	151929	157929	150308	146711	148778	202699	195777	197372
	24.5	208103	204442	203440	146207	145402	144093	153058	151104	157648	150052	145900	148251	202250	195491	196969
	25.1	208180	204662	203761	145943	145214	143304	152735	150480	156953	149893	145866	148084	202413	195520	196847
	25.6	208577	204711	204044	145764	144773	143099	152591	150276	156714	149394	145394	147567	202236	195217	196784
	26.1	208369	204490	203589	145300	144352	142929	152171	149639	156091	149167	145163	147392	202078	195354	196686
	26.7	208609	204527	203918	144753	144110	142487	151523	149436	155623	148749	145079	146892	201945	195324	196572
	27.2	208484	204401	203880	144296	143590	141924	151005	148893	155233	148561	144719	146839	202396	195144	196351
	27.7	208688	204593	203877	144152	143048	141474	150727	148647	154973	148261	144350	146126	202140	194995	196398
	28.3	208818	204723	203666	143447	142683	141000	150200	148024	154611	147869	143563	145838	201922	194987	196404
	28.8	209181	204814	204166	143255	142389	140765	149916	147928	154337	147526	143717	145793	201925	195184	196316
	29.3	208576	204975	204014	142913	141881	140424	149426	147157	153544	147384	143393	145286	201934	195538	196557
	29.9	208538	204940	203876	142701	141536	139827	149425	146948	153159	146743	142944	144984	201593	194888	196356
	30.4	208761	204652	204506	142171	141312	139672	148939	146172	153011	146771	142761	144731	201947	194783	196845

## Sheet: Suppl Figure 1a
Supplementary Figure 1d	Gel-based polymerase and exonuclease assay - source data: image of entire gel (same as for Figure 1d)

## Sheet: Suppl Figure 1c
Supplementary Figure 1c	Real-time primer extension assay - source data: raw fluorescence intensity
	Time [min]	0nM DNA			5nM Exo			10nM Exo			20nM Exo			40nM Exo			100nM Exo
		Replicate 1	Replicate 2	Replicate 3	Replicate 1	Replicate 2	Replicate 3	Replicate 1	Replicate 2	Replicate 3	Replicate 1	Replicate 2	Replicate 3	Replicate 1	Replicate 2	Replicate 3	Replicate 1	Replicate 2	Replicate 3
	0	211057	204483	203773	196397	198567	201607	189273	189669	182676	173291	167999	170524	148519	142275	142577	131501	129530	120816
	0.5	210026	204260	203137	194381	197070	199753	186182	185807	180138	167620	163213	165562	143095	136082	136500	126674	124809	116887
	1.1	209455	204245	203278	193487	196194	198231	183650	182543	177802	163832	159552	162095	138092	131538	132286	122543	121224	113757
	1.6	209549	204141	203404	193096	195016	197158	181178	179812	175903	160184	156501	159202	134039	127738	128780	120230	118768	111747
	2.1	208974	204274	203387	192384	194357	196746	179216	177682	174624	156738	153793	156514	130967	124961	125920	118302	116802	110320
	2.7	208311	204574	203031	190958	193393	195747	177387	175750	173297	154142	151137	153854	128154	122535	123476	116664	115673	109107
	3.2	208702	204406	203184	190248	192645	194699	175719	173929	171516	151662	149086	151437	125217	120673	121660	115614	114636	108236
	3.7	208416	205002	203810	189588	191768	193928	174212	172270	170268	149221	146641	149221	123204	119250	119830	114933	113895	107705
	4.3	208544	204761	203287	189218	191346	193372	173025	171143	169256	147295	144436	146941	121748	117893	118486	114163	113262	107060
	4.8	208204	205023	203552	188007	190126	192754	171280	169860	168176	145211	142918	145154	120436	116812	117486	113644	113105	107066
	5.3	208617	204543	203271	186853	189187	191715	170135	168507	167011	143498	140853	143442	119454	116171	116707	113294	112546	106827
	5.9	208211	204433	203504	186529	188668	191419	169091	167411	165943	141457	139326	141539	118128	115528	115889	113040	111952	106760
	6.4	208223	204907	203423	185882	188045	190724	168027	166186	165006	139694	137778	140000	117620	114774	115326	113003	112106	106627
	6.9	208089	205023	203129	184831	187020	189622	166923	165531	164022	138445	136322	138412	117130	114556	114745	112438	111905	106407
	7.5	208053	204517	203684	184204	186590	189190	165940	164555	163545	136820	135231	136989	116789	114171	114539	112456	111573	106404
	8	208331	204153	203649	183867	185518	188366	164766	163911	162292	135463	133757	135892	115906	113962	114381	112372	111606	106418
	8.5	208278	205059	203740	182995	185312	187700	163999	163004	161413	134111	132322	134414	115827	113697	113977	112406	111353	106570
	9.1	208300	204523	203426	182698	184261	187203	163290	162163	160705	133054	131426	133030	115599	113525	113630	112309	111739	106638
	9.6	208172	204601	203621	181727	183780	186731	162484	161335	159760	131727	130021	131955	115285	113012	113601	112269	111543	106316
	10.1	208004	204539	203763	181075	183187	185943	161894	160929	159184	130640	128956	130591	115209	113112	113509	112254	111307	106605
	10.7	207836	204659	203356	180550	182614	185315	160765	159855	158447	129997	127668	129814	115148	112824	113222	112239	111119	106234
	11.2	208371	204333	203767	180188	182022	184896	160647	159246	157704	128583	126931	129078	114927	113005	113205	111972	111198	106306
	11.7	208193	204600	204060	179592	181533	184365	159664	158809	156861	128105	126188	128092	114786	112570	113346	112241	111327	106146
	12.3	208498	204776	203790	178665	180419	183209	159149	158239	156461	127126	124937	127141	114774	112261	113063	112078	111295	106113
	12.8	208236	204669	203441	178311	180409	183171	157782	157060	155545	126367	124207	126081	114652	112454	113278	111991	111442	106251
	13.3	208429	204046	203488	177473	179785	182746	157894	157147	154920	125272	123614	125523	114422	112514	113152	111933	111227	106277
	13.9	207949	204373	203393	177084	179136	181647	157060	155971	154283	124764	122938	124568	114431	112259	112962	112031	111046	106168
	14.4	207987	204799	203196	176234	178937	181355	156594	155550	153834	124361	122217	124235	114407	112454	112939	111973	111248	106094
	14.9	208046	204254	203442	175774	178061	180751	155762	154970	153044	123648	121435	123486	114250	112431	112856	112006	110841	106194
	15.5	207218	204257	203834	175244	177683	180408	154866	154238	152389	122997	121072	123052	114338	112177	113211	112038	111106	105905
	16	208098	204566	203571	174842	177300	180138	154584	153740	151938	122477	120633	122531	114008	112236	112876	112083	110934	105834
	16.5	208061	204477	203594	174369	176732	179242	154074	153075	151338	121889	120062	122074	114134	112351	112858	111988	111227	105919
	17.1	208131	204805	203592	173898	176413	178991	153173	152684	150915	121527	119449	121571	114239	112257	113094	112018	110814	105892
	17.6	208210	204424	203085	173351	175944	178455	152719	151860	150217	121049	118993	121071	114118	112009	112814	111986	110846	106090
	18.1	208120	204268	203573	172893	175160	178322	152150	151567	149569	120736	118628	120566	114155	111929	112765	111885	111092	105922
	18.7	208111	204886	203767	172505	174931	178054	151947	151083	149342	120449	118262	120037	114281	111848	113020	112030	110822	106012
	19.2	208169	204289	203560	172048	174694	177422	151403	150853	148620	119854	117969	119718	114272	112062	112690	111760	110947	105943
	19.7	207978	203910	203169	171697	174447	176679	150842	149790	148029	119813	117661	119279	114065	112073	112759	111977	110856	105915
	20.3	208177	204264	203774	171395	174066	176250	150209	149391	147771	119555	117053	119130	114041	112069	112837	111868	110786	105878
	20.8	208374	204275	203567	171101	173689	176046	149965	149197	147460	119166	117058	118680	114233	112110	112983	111887	111019	105959
	21.3	208297	204421	203943	170513	172928	175605	149412	148500	146866	118628	116852	118568	114128	111861	112682	111919	111001	105857
	21.9	208384	204738	203716	170265	173010	175236	148935	147878	146492	118288	116445	117856	114436	112027	112874	111504	110855	106005
	22.4	208545	204660	203678	170003	172392	174651	148448	147650	145699	118175	116391	117686	114288	112120	112811	111697	110888	105836
	22.9	208255	204324	203789	169566	172052	174489	147693	147157	145359	117756	116294	117307	114128	111977	112802	111621	111053	105869
	23.5	208135	204412	203759	169046	171671	174006	147384	146595	145107	117790	115971	117435	114063	111981	112607	111784	110838	105890
	24	207920	204653	203650	168706	171803	173905	146717	146151	144267	117387	115798	117346	114090	111952	112577	111584	110978	105997
	24.5	208103	204442	203440	168695	171438	173409	146207	145402	144093	117287	115679	116887	113892	112112	112629	111935	111028	105846
	25.1	208180	204662	203761	168008	170769	173076	145943	145214	143304	117151	115455	116826	113981	111936	112730	111734	110923	106029
	25.6	208577	204711	204044	167894	170286	173064	145764	144773	143099	117156	115546	116789	114023	111963	112498	111961	111053	105913
	26.1	208369	204490	203589	167943	170081	172363	145300	144352	142929	116719	115315	116592	113824	112020	112515	111586	111110	105756
	26.7	208609	204527	203918	167043	169913	172472	144753	144110	142487	116794	115045	116306	113946	112102	112849	111880	110988	105985
	27.2	208484	204401	203880	166798	169331	171956	144296	143590	141924	116592	115033	116268	114111	111772	112510	112088	110827	106064
	27.7	208688	204593	203877	166784	169092	171948	144152	143048	141474	116559	114697	116147	114074	111991	112898	111756	111083	105776
	28.3	208818	204723	203666	166561	169243	171485	143447	142683	141000	116214	114856	115968	113972	111919	112619	111791	110990	106021
	28.8	209181	204814	204166	166111	168580	171186	143255	142389	140765	116189	114558	115802	114075	112140	112569	111954	111148	106027
	29.3	208576	204975	204014	166058	168445	171182	142913	141881	140424	116367	114784	115842	114246	112053	112739	111873	111240	106061
	29.9	208538	204940	203876	165770	168324	170726	142701	141536	139827	115988	114741	115550	114063	111964	113072	111993	111199	106066
	30.4	208761	204652	204506	165632	167649	170442	142171	141312	139672	116382	114579	115606	114051	111866	112756	111909	111154	106162

## Sheet: Suppl Table 2
Supplementary Table 2		Frequency of resistance - source data of replicates
			CFU total count (48h)				FOR (48h)
			Inoculum: 1.3E+08 CFU/plate		Inoculum: 1.3E+07 CFU/plate		Inoculum: 1.3E+08 CFU/plate		Inoculum: 1.3E+07 CFU/plate
	Compound	MIC [mg/L]	Replicate 1	Replicate 2	Replicate 1	Replicate 2	Replicate 1	Replicate 2	Replicate 1	Replicate 2
	ACX-728	2	TMTC	TMTC	TMTC	TMTC	NA	NA	NA	NA
		4	TMTC	TMTC	TMTC	TMTC	NA	NA	NA	NA
		8	TMTC	TMTC	3	3	NA	NA	2.31e-07	2.31e-07
		16	1	1	0	0	7.69e-09	7.69e-09	<7.69E-08	<7.69E-08
		32	0	0	0	0	<7.69E-09	<7.69E-09	<7.69E-08	<7.69E-08
	ACX-641	0.5	TMTC	TMTC	TMTC	TMTC	NA	NA	NA	NA
		1	29	69	2	1	2.23e-07	5.31e-07	1.54e-07	7.69e-08
		2	3	1	0	0	2.31e-08	7.69e-09	<7.69E-08	<7.69E-08
		4	2	2	0	0	1.54e-08	1.54e-08	<7.69E-08	<7.69E-08
		8	0	0	0	0	<7.69E-09	<7.69E-09	<7.69E-08	<7.69E-08
	ACX-671	1	TMTC	TMTC	TMTC	TMTC	NA	NA	NA	NA
		2	TMTC	TMTC	4	0	2.23e-07	5.31e-07	1.54e-07	7.69e-08
		4	8	0	0	0	2.31e-08	7.69e-09	<7.69E-08	<7.69E-08
		8	0	0	0	0	1.54e-08	1.54e-08	<7.69E-08	<7.69E-08
		16	0	0	0	0	<7.69E-09	<7.69E-09	<7.69E-08	<7.69E-08
	ACX-763	4	TMTC	TMTC	TMTC	TMTC	NA	NA	NA	NA
		8	TMTC	TMTC	1	0	NA	NA	7.69e-08	<7.69E-08
		16	0	0	0	0	<7.69E-09	<7.69E-09	<7.69E-08	<7.69E-08
		32	0	0	0	0	<7.69E-09	<7.69E-09	<7.69E-08	<7.69E-08
		64	0	0	0	0	<7.69E-09	<7.69E-09	<7.69E-08	<7.69E-08
	Linezolid	2	TMTC	TMTC	TMTC	TMTC	NA	NA	NA	NA
		4	TMTC	TMTC	TMTC	TMTC	NA	NA	NA	NA
		8	TMTC	TMTC	TMTC	TMTC	NA	NA	NA	NA
		16	TMTC	TMTC	TMTC	TMTC	NA	NA	NA	NA
		32	TMTC	TMTC	TMTC	TMTC	NA	NA	NA	NA
